# Supplementary material for: Insight Into Function and Subcellular Localization of Plasmopara viticola Putative RxLR Effectors
Source: Front Microbiol. 2020 Apr 21;11:692. doi: 10.3389/fmicb.2020.00692 (PMC7186587; doi:10.3389/fmicb.2020.00692)
Supplement: Supplementary file 2 [file Data_Sheet_2.xls]

## Sheet: accesion number
Table S3. All RxLR effectors cloned from the P.viticola isolates 'YL'
Effector name	Genbank accession number	Amino acid sequence
PvAVH1	MN328406	MHSFKLLLALIVAICTSCDAVPRGSLSDESNFKSYPVAQYEAANHRLLRAKDGKVRADEERLSSNPDSMLTRIKSFVNPGPFHELVRTATAIAERLKETVHSTLDHWLTIQRFNHLLGHCDHGSMDSAIVRGFHPSEFRVWLDLKSPLATEVVDSLDEWPKSTQLQSLLKFIKHYHSLLLPPPNHWAKVRASINPSHASSKPLFHDVYGIKEALEEMDHIIDQDLSVATMLEQKVSPLLYKVALEARELKTGKRIDRSKLNRFIKGYMAQYPSLDKFESMVNGYAPPGKFRKIPTFKGLDDDVINPPKYLNP
PvAVH3	MN328407	MRGTNYVAIALLLAAGSQTAAEFVQDDLQQTSDDHLVASFDLLNEMLQSRFLRASRDPKDDLLSVGDEERTPLSPNSFLKELKVSNSIMDAANVVRSEGEATALETASKTLNQLKSNKRQRIAQSFENVAGEAVRTLPDSDKSMVSVANGTPLVWAKRRRTKRPRAMMTNAARSAKQHDYRPAPTESSTYSAKASDGQLSKQLITQKASDTDKSLVSVANEKPFVLAKRRRTKRSAAMMTNAARSAKQHDYRLAPTESSTIPAKAPHGQLNKQPISQKALQLDKNEHVDESLWREQLMTVDEVLHLFEEFDKPAAVNHQEANAIETAPENLNHLRRNNRKHIASTTNNVVGQVSHASPYPDKSPVLVAKNIPFVLAKRLKLNQPTAIMENAARFVTQHD…
PvAVH8	MN328408	MRLNFTKLFAGAVALAWTTESMATNAVTAHLSPLSRSLDHIQSDDSTQRRLRTINGADEERFSRMSMAGLRRALELELKEMHLESVATNQLVVRICTILGIEVAKSTPTNLNKLAELIKVEKEAENVAKKVQNPVDQADVILGLLIYPVKQGDVLGNKLLEKWPLLPKKAIINRFHRLKNHEVPKEPQPFAAHVHAPVVVAH
PvAVH30	MN328409	MRGTLATALLLITSSRTAAESYQIDPRQLSPHVVETADKMHTTSSPRKLLRDNATNESRTIEKVITSAMHGITDPSGASTATRDTVREILDLNAFPKEAVRPRFDLNVPPSETVALLAETSEIPQQTHASTSTASDIAVSSGRTTNQRTAKPQARLGMGRNAPTRDSLVKKPSKKLAALKVTKSKNKARKYLHTSVVDAVYTMFVKHLETNSVEFDPTKEETKAILYLILEKSATPPTVSALHSNYFKQFENEDLEGLKEKLGINLMSTLSLLASLKLSSEVLNEIQRLFVWYLSLERLRAMYCFFFEFYEVDLNEIKKLLPDFRGWKVDNAARDRLFAELRKDLKHTTKLKRSLDLLRNADDVMAKHDVEEETAAAVRKAGQHFVENEHQFPSIPAPP…
PvAVH33	MN328410	MRGTFIVAIVLLVAAGGQTAAGFDQDEPQHAFDDDFMASVDIVNKMMQSRLLRASRDLKNDSMFSAGDAKRTPLPPSKFLTKVNAPDSMENAAHALRMGGEAKAIEAASKNLNQIESNKRQRIDLTVAGHVGRTPPNSDKALVSVTSEKSLILAERLKTKRPTAIMENAASFVKQQYSRLAPPQSSTINAKAPADRLENQLITQKASQLDKNDHVDDSIWREELVSVNKLMQLFDEFDKSAHPTIVDYQKESASEVTPESLNQLKSNTHQRVAPEEVHVPPGLDKFSVLVANDLRFVLAKRLMTTSPTAIMNNAAKFVMQHFNRLAQLESSFKKAKAPSGQLNNQPITQKALQLDKNQHVDNVENLLKQDSHTDEHLLHLSEGNDKSAHPTAVSRQTVP…
PvAVH36	MN328411	MRGAYYVAIALLIVASCSAAEVDQTEPEKVPNNGFVTSGGTVNKMLPKRVLPGSRDLKNKWAVHAGGEDRMLNRISNENNLLEGIDQTITKAANVMGTNRDDVIVKAAEAMTNYKQLDPTLNILNSKHQLIKPRPINVYRQALLHATPDPKKSVVAVPNDVPFVLANRLEREKSTNTVNYAGRPITQHDYLPASLSFPSTSAVAPDGQFNKQLITQKALEFDLIKRPDEVKARSSKRQRTNPMLNNMDGRELHAQPNLEEPLAPVANNMPFVWATKLGRSEPIVTVNNVRPTTQHDYRRAPSVSSPTLAAAPNDRRNKQPVVQKAIKTGTDKRPGEVMIKNSKRPRIDSTLKNVDGKELYATPNAEKNLGPVANNAPFALAKRPGRDKPIVTANDAVGP…
PvAVH56	MN328412	MRRAYFVAIALLVAAGGKTAAGFKHNEPLHASGSNFMASVDTVDEDLQSQNLQESRDPKDDLKLSAGNEERTPSALNNFLKEPKLLESIITAGKAMRTEGEANAIEAASKNLNQIESNKRQRIALTHNAVAGHRGHPSPDSDKSLMSVANENPLMLAESLKDQRPTAIMENAASLLKEHDYRLAPPESFTINDKAPDGRLKNQVVTQKAVQLDKNEHVDESFWREELVSVDQLMRLLDEFDKSAHPTTVNRHEESASAVALKSSNQLESNTHQRIAPTSNNVIGQVAHAPSNNVIGQVAHAPSNNVIGQVAHAPSNNVIGQVAHAPSSLSPVLVAKNIPSILADRLMKKRPTAIMKNAARYLTQHINRPAPSGPSTNGATTSNGGLNNQLTSQKTFQLD…
PvAVH76	MN328413	MRGAFYVTTALLLTHSVRSAAEEQQQTSHHDGAVMKSIDTESSPGKYLRDSREHHDDLGPSAVDEERTPEASTRIIENSLTLLREEALDPIRKAAYLSLDLNALPEENLTGALEAYNIVRNKDPRTSTASNPEVSSSHLSKKRSLDKASGSGLPKQVIVHRPKKMRLSVPLRTTDVRRSISHGKMTPMPSTVSIKDVHKLYLNHLTRTSTRYIPTRDETKKLLRLVNRIKVTRPSSNIYKPDLKNLMKMELEDLEKLFGIPKQNLGSSSEALLKLPTEDQREIKRCLYQLQGLKRWRLMYRDFFNFCLSNAAVCSNFHPQSALQVELKMKKLAESGASVANYAKVETRTTALTEAERDVLKDLKAAVERANLSETDKKAMYKETVEEVYRDDDQLTSSD…
PvAVH88	MN328414	MFLKSGFKRVACGGILLSCAFLSHGSGVAAEANATRALSARQRNLAFNQSQSDENATVAPRQVDDGDDDDDERALALFESVSKASTNAMKGIKSNAMVQKVFSKDPKLARTKSSFDEYKLQLSDPDNFFTQANFQPWFEKTIQRYKSDETKAYAAMYSTVLSRSKGDEEAVARLISSRSNLHAFHWFDAQINSWKARNLDTEEVFDLLKLSNEGPDLLNSPKLSSWVRFAGTKNEDPAERLWKYLTTRGVLKGKSDDKTPREAYSTAELGRLLQTPRETLSAVRLGPSLEKMLLVRWKQQKYPIGRALQDVGIRPPNLEVWLAYVRTLDYDNSYAIFATAGKFEVIAIAGAIGLALRSKNNLMAEAGKNMQIAQNKEWLNIDGKGLFKTYDQLFQDLKL…
PvAVH103	MN328415	MRLIYIFMVSIVTTLHASSSAILDPNDVKFTTKNVESPDSSDAAYVAGRILRGTDGNVNREQERKILLKRKHKRHYYKPSHAHDSAGSEAFHSAKKALKSSIRATKARLVPPYQRR
PvAVH11	MN328416	MFVMRLHRVLVALLAAITLLTCVIASTESNVVSSRVQSERPSSFEVSDTNVERSLQTKEDAPQAIDSEERGLNIDALGKTLENVNFNVWQRIKSTFQRMFSWLPWVKMNAEATKDTSKAVNTAKAPEGKLFSGLAKGLDGDGAVASPRNGQVLQSRNVDARTKVGEQGAEIKEVSGEGKAIPQAAARTNGDGRGTEVDPTKNLGDGDGEKSVVKVNAKNGPSEEVSGPGVVHAAGGGKSKTSIPTENTMNRGLWRVKAAIQAAGEQFIKAQRFANNQLKRLGPTKSEPLPKEETPMAHIPVETHKEKVVSDSKSTYLGRLREVAAENIRKVKNLGSKPKSELPQAEVPAARASAETKNEIDVSDNLTPGSPSGHATNNKPLDTNVKTPLAVENSESKNV…
PvAVH21	MN328417	MRGAFYVTTALLITNSIRTAAEADRSEYRQRSYHVGVAPGSMDTKSSPTRFLRGSHEQHDDFIVSAADEERMPEASARIIGNSLTSVSEEVTGTMRKAAHLDFDLNAPPKETVTGALEAYNILRNKEPRSYTAVNAEVSNSHLSNKRTAEALTSLDKASGFAISKPLSGGQPKKKLRTKAPVRGTKVQSGIGHDKMTLVPRPLSEDDVQNVHKLYLKHLSRSSAKFEPTEGETRKMLGLINDTGNARPSLAKTYAPYVEELMKMNLEKMKELGLDPKTVLKPSLMELLERPSEDLREIQLCLLRLLRLKRWMRMYRNFFDFCLSRPEVCSNLSAASTLQIELKLMAEYKPSFEVASHIAVLEPEEIESTKAEREMLKRVARAIKKSNLKETAKATMYKI…
PvAVH35	MN328418	MRSAFYVAIVLLVAAGSQTAAKCDQDEPQHAPSNNFMASFDRVDQMLPSQVLQASRNLKDDFMFSAGDEERTPLAPSKLLKKVKFPDSVISTASAMRTTEDVNAIEIASKNLNQLRSNKRQRIVQTPNKMAGQAVVTPPALDIPLVSVANEKSLKLPKRRTRKRPTAVVENAARSVPQHDYHSAPQDSFKINAEAPNARLYNQLITQKALQLEKNEHLEKNAREEELVSFDLLHLFEKSAHPAAGNRQEANAIKVASKNLIQLESNTRKRNNVVGQVKRKRPNRDRSPVSVANGKPLGLAKRRKSNHPTAVAKNAASSVKQHDHRVAPPEPSRLDAKALDGRINNQQITQKASQLDKNEHVDKRSWREELVSVDELMHLFDEFDKSAHPTTVSRQETSA…
PvAVH61	MN328419	MRGTYFVAIALLVAAGSQTAAEFNQDECQQAHGNDSMASANTIDEIFQSRVLRVSRKSRDDDFTLSAGNEERAPTALSDFIKMVKVPDSIVTVADGMRTEREASLIGAASKNLINLRSNERQRFTLTPNDVVGQGVRTLPDPDESPVLIGNDIRLDLAKRQKGKRPTAIMEPAVESVTQHDYRLTPSDPSTINAKAPNDRLYKQLISQNALQLDKSKHFDGAENLWEENSVSFDLLYLFEESAYPKLKRQEASGIKAASKDLIQLESKKRDRNRIFSTPNNVVEQAVHAPLDPDKFPMSIANDKPLVSNKSRKRKSSTFIMENAALFAKQDDYRPGPSHSSTTNAKAFNDRHANQLITQKTLRIDKHKRGDIVESSKGMNFVSVNRLLHMFEEFNKVAH…
PvAVH67	MN328420	MRGTLTTALLLAASSQIAAKSNQVKTHHLSHQVVKTPDKMNTKASSRRFLLNHRKQRVDLALTAADESRTIEKAVPSAVHSITDSSGALGATRDAVREMLDLNAFPKEVIRSEIDLNFPPSEPSALLTEASNIPQRNHASTSTASEIAVSSSRTSNQRTAKTLANLDMSHKAMTPISISKKRFKKPAALRATRSKKSIRNDLLTAIVDPIYTMYLEHLKTKALGLDPTEKETKALLNMYIESTVSPLSVSQTLSNLMRKMKVEDMNLFTTKLGTNVISTLSSLASLKVPPESLKQIQRPLVWYASLVRWRAMYREFIKFFMDKSDEITKSLPDVEFPGRGRSVAVNAVLLAELEKDMRLAARDWRIAQLAKESQRIMAKSGLEKETAAAVQKAIEQFLE…
PvAVH123	MN328421	MRGAFYVTTALLITNSIRTAAEADQPGRQPMSHHDGVVPGKSSPRRFLQGSHESHDYFAVSATDEERMPKAPTRITASLSEEALDIVRIATHFTFDLNAPPEETSKGMLVAYHILHD
PvAVH133	MN328422	MRGAHYVAFALLVAASTRTAAEPDQAEPHIAPDNDYMTSGGAFNKMLPRRILRESPDPKDRLPVYASDEERMVNRLSNGNSIAKGLERTIMKAANVLRTNGEDVIANAAKPIKNYNRLRPKLEIKKSKRQRIEPTLSKSSEHKLHTTSNSKKSLVSSASANGQGRDEPRATVNTAKKMQHNHRSAPSRSSPTSADVSDGRLEKQLNAQKAINLDKNKRPDEAKIRNKKQHVIDPTPKNENGQALRAPPTPESLGLVANNALFASVERNEPKVTVDTATKPVKKTQHDYRSAPSSSSMTSAAVPDGQLNKQLIARKGDKVDENKHPDKVEINIKKRQRIDPKPHNVNGHDLHATSNPRKNAVLVAEDAPEVLAKKLKPNEPTFIINNAVTFLKRHDFHSA…
PvAVH135	MN328423	MRGAYYVAIALLVAVSCQTAAESDQAEPHQALTNHFMTSGGTGNKMLPRRILRDSHDLKDKLTVYASDEERMLNRLSSGASIAKGAEQMIKETATVLRADGENVIANAAKPIKNFNRMKPMVETQSTKRQRIIPTLNKVGGDEHHTSPKSGFPLPSFASANRRGKDELRVNVISAGSSVKGKQHEYRYTPSGSSPTSAAAADGRPNKQLKAIDLDKNKRLDEGKIKNKKRQRIDSMPDDEGGEALHASPNLEKSLLASASAKRLKKDEPRVNVNTVVGSVKTSQHDSRSAPSGSTPTSTAAADGRLNKQLIGRKAKNNDKNKRSDEVKPGNKKRQRIEPMPDDVGPHELHTTPKSKKYMVSVTKNAPVVLAKRLEPNEPTFIINNAVGYLRKHFLSAPS…
PvAVH51	MN328424	MRGAYYVAIALLVAASSQATAEFDEAEPQQAPNNDGVTSGGTANKLLPRRVFRESPNAKDKLTVDAGNGERMMGHFSNEIGFSKELEQNVIPSTSGIRTGADNVIANAEEAIKQFKELEPVLKALNNKRKRIDSTPNKVGGALHTPKPNVGMQKAARIITQHDHRPAPSGSFIFRAAVPNSRSNKQHIAQRASEFDINKYRDGVEIRNSKSQRIDPMRNSVGGQAVHALPNPEKSLGSVANIPIKTLIPLTKDAETVLAIRVGKYTSKVIVKNAIKSVAEHNHQHKRLFPSATIAADPGGQLNKQLIARKALEFGNIKYPDKVNSHLVNHPLHLLGGNEQSAHPTTADGQSVPVDWKAEIGRGPEKLFKDVVDDEVEKIHEAFLKAFSLPFHQYPQETA…
PvAVH52	MN328425	MRGAHYVAIALLVVACGQATAGFDQAEPQQAPHNDGVTSGGNVNELLPRHVLRESPNVKDTLAVDAGSEERMVGHFSNEIGISKELDQNVISSASKIRTGADDVIAEATEAIEQYKQLKPVSKALNSKRKRIDPTPNNVGGQALHTPNIETPLVPVANIASFASAKNLKKIKPNVDMQKTARIMAQHDYRPAPPGSFTFGAAVPDSRPNKQLRAQKALEFDLNKYPDEVEIGNSEHQRIDSMRNSVGGQASHALPNPEKSLVSVAINPTKSLMPLTNNARTVLAIRLGRYTSKVIVENAIKSVAVHNLQHKRLVSSATIAADPGGQLNKQLIAQKTVEFGNINYPDKVDTHLVNHPFYLLEKNEQSAHPATTMGQSVPIDWKAEIAEGPVVDFEVVVDD…
PvAVH53	MN328426	MRGAYYVAIALLVAASSQATAEFDQAEPQQAPNNDGVTSGGTVDKLMPRRVIRESPNAKDKLMVDAGNGERMMGHFSNEIGFSKELEQNVIPSTNGIRTGADNVIAEAAEAIERFKQLKPVLEALNNKRKRIDSTPNNVGGQALHTRSIETPLVQVANIASFASAKSLKINKPNVDMQKTARIITQHDYRSAPHGYFTFRADVPDSRPNKQLIAQKALEFDLNKYPDEVEIRNSEHQRIDSMRNSVGGQAPHALPNPEKSLVSVAINPTKSLMPLTNNAETVLTKRLGGFTSKVILKNAIKSVAEHNLQHKPLVFSATIAADPVGQLNKPLIVQKALEVGNIKYPDKVNSHSANHPLHLLEGNEKSAHPATADGQSVPIDWEAEIAKGPDVGPKVVVDD…
PvAVH71	MN328427	MRGAHYVTTALLVVASSQASAGFDQAEPQQAPHNDGVGSGGNVNKLLPRHVLRESPNAKDTLTVDAGSEERMMRHFSNKIDFSKELDQNVISSASKIRTGADDVIAEATEAIRRYKQLKPVFKALHSKRKRIDPTPNNVGRQALHTPNIETPLVPVGNIASFASAKNLEKIKPNVDMQKTARIMAQHDHRPAPPGSFTFKAAVPDSRPNKLLRAQKVLEFDLNKYPDEVEIRNSKRQRINHMHDSVGGHAPHALPNPENSRVSLENNPTKSLMPLTKNAGTVLTERLGRYTSKVIVENAINSVAEHNLQHKRLVSSTTIAADPGGQLNKQLIAQKALEFGNIKYPDKVNSHSVNHPLHLLEGNEKSAHPAATKGQSVPIDWKAEIAEGPDVGPKVVVDD…
PvAVH102	MN328428	MRGAYYVTTAILVVASSQATAGFDQAEPQQAPNNDGVTSGGNVNKLLPRHVLRESPNAKDTLTVDAGSEERMMGHFSNEIGFSKELDQNVISSASKIRTGADNVIAEATEGIEQYKQLKPVFKALISKRKRIDPTPNNVGGQALHTPNIETPQVPVANIASFASAKSLRNNKPNVDLQKTARIMAQHDYRPAPPGSFTFKAAVPDSRPNKLLRAQKALEFDLNKYPDEVEIRNSKHQRIDSMRNSVGGQASHALPNPEKSLGSVAIYPTKSLIPLTNNAETVLAIRLGRHTSKVIVKNAIKSVAEHNLQHKPLVSSTTIAADPGGQLNKPLIAQKALEVGNIKYPDKVNSHSVNHPLHLLEGNEKSAHPASAKGQSVPINWEDEIAEGPNVGPKVVVDD…
PvAVH47	MN328429	MRGTIYVAIAILVAASSRASAESDQVEPQQAPNDDFVTSDDTIYEVLPTRILRESRGSNDKLAVGAGDEERMMYNLPKGNSLSERLEQTTIKLTTDDVIAKAEEAIENFKQLEPVLDMIRRKRQRIDPTPSNLGRQALHAPPNPDKSLVSVTENAPNVIANRLEKSGPTVIMKNAVRFIAQHDYRPAPSGSSTTSAAATDIRLHEQPIARKGSELFKNIYPNKMVSNSVEHPLHMLEGNENSAHTVTVNGITYLMAQGPALGRKDTVNEEAKKIHEAFLKAFSLPFHQYPEETTHMLRLLRWSFNSSPNNVNTATSLKDLANSQDPDVIMNLLDMDLKKLLGDGRSAVKATEKNLKEAYSVKLLIMYELFYDFCHGNKKLVGNLPSKSDRIHSILKVTT
PvAVH147	MN328430	MTFPFVLKRVAWSGILLSLTLQTNGISVALEENATSAVSKMQHDRGLKQPHATLAPVDDDDDDEEARALAAFESVGKAAKKAMKSLKTNEMAKKVLHLGKTKDKKLAKTMALFDKHKVPDNDPDLFFKQVNFYDWSLDTLRLYHHNEEKAYAAMFSTLLARKKGDEEAVARLIGNPSYHYSEYLMEAQVNHWKASNFDTKKVYDLLKLRVEGSNLLDSPKLHTWINYAKANEEVPSEKLWELLTSNKVWKENGKPTDPSKVYNIAELGMVVHGPRTTANANRLGPFLEKMLLAKWKHENYPIADALRDVGVGTSEVAVWLAYTRSMKDPYKIFKTGGKLDPEEVARAISSALQSRNSNLVATGNRMQQPQIKPKDDS
PvAVH54804	MN328431	MYLPLYVRVLTVVALIASVDASSVNRTELIVKKSNAALGLAPTPVTRDEGFKRPLGDEQAVNDDTNGEDRFIGNIFRKNPGKVIDKPLGPVKPHEVALEAQINHWLGANLPLDEVFNRLAYGKTRQEEFLAKTVLPFYIAYSQATALKRGSQDIYGVEVLLKKFWRDDLVRLLNLGLNNRDEIGRDTARKISIGLVDWYYRKNYEAEYVANMLQGDQPILHRVHAEVIESRYNPKKAAGTTRASDVNVN

## Sheet: JL-7-2
Table.S4 describiton of the differences from the Plasmopara viticola genomes
		Plasmopara viticola isolate
number	Genes	JL-7-2	Query cover	E-value	Identities	gaps
seq1	PvAVH1	Scaffold_951	1	0	0.98	1
seq2	PvAVH3	Scaffold_116	1	0	0.95
seq3	PvAVH8	Scaffold_951	1	0	1
seq4	PvAVH30	Scaffold_136	1	0	0.99
seq5	PvAVH33	Scaffold_661	1	0	0.99
seq6	PvAVH36	Scaffold_597	1	0	0.99
seq7	PvAVH56	Scaffold_661	1	0	0.99
seq8	PvAVH76	Scaffold_668	1	0	0.84
seq9	PvAVH88	Scaffold_222	1	0	0.94	4
seq10	PvAVH103	Scaffold_118	1	0	1
seq11	PvAVH11	Scaffold_325	1	0	0.97	9
seq12	PvAVH21	Scaffold_784	1	0	0.99
seq13	PvAVH35	Scaffold_661	1	0	0.99
seq14	PvAVH61	Scaffold_661	1	0	0.99
seq15	PvAVH67	Scaffold_136	1	0	0.98	6
seq16	PvAVH123	Scaffold_784	1	0	1
seq17	PvAVH133	Scaffold_331	1	0	0.99
seq18	PvAVH135	Scaffold_71	1	0	0.99
seq19	PvAVH51	Scaffold_136	1	0	0.99
seq20	PvAVH52	Scaffold_597	1	0	0.92	71
seq21	PvAVH53	Scaffold_136	1	0	0.96	13
seq22	PvAVH71	Scaffold_597	1	0	0.98	4
seq23	PvAVH102	Scaffold_597	1	0	0.98
seq24	PvAVH47	Scaffold_136	1	0	0.98
seq25	PvAVH147	Scaffold_222	1	0	0.98	12
seq26	PvAVH54804	Scaffold_340	0.1	2e-31	0.98
Yin et al.,2017a

## Sheet: INRA-PV221
Table.S5 describiton of the differences from the Plasmopara viticola genomes
		Plasmopara viticola isolate
number	Genes	INRA-PV221	Query cover	E-value	Identities	gaps
seq1	PvAVH1	Plvit038	1	0	1
seq2	PvAVH3	Plvit012	1	0	0.99
seq3	PvAVH8	Plvit038	1	0	1
seq4	PvAVH30	Plvit081	1	0	0.99
seq5	PvAVH33	Plvit012	1	0	0.99
seq6	PvAVH36	Plvit038	1	0	1
seq7	PvAVH56	Plvit081	1	0	0.99
seq8	PvAVH76	Plvit012	1	0	0.99
seq9	PvAVH88	Plvit081	1	0	0.99
seq10	PvAVH103	Plvit083	1	0	1
seq11	PvAVH11	Plvit054	1	0	0.96	9
seq12	PvAVH21	Plvit013	1	0	0.99
seq13	PvAVH35	Plvit012	1	0	0.99
seq14	PvAVH61	Plvit012	1	0	0.99
seq15	PvAVH67	Plvit081	1	0	1
seq16	PvAVH123	Plvit013	1	4e-165	0.96
seq17	PvAVH133	Plvit094	1	0	0.99
seq18	PvAVH135	Plvit094	1	0	0.99
seq19	PvAVH51	Plvit081	1	0	0.99
seq20	PvAVH52	Plvit094	1	0	0.99
seq21	PvAVH53	Plvit081	1	0	0.96	13
seq22	PvAVH71	Plvit081	1	0	0.98
seq23	PvAVH102	Plvit081	1	0	0.98
seq24	PvAVH47	Plvit082	1	0	0.98
seq25	PvAVH147	Plvit080	1	0	0.98	2
seq26	PvAVH54804	Plvit054	1	0	0.99
Dussert et al.,2016

## Sheet: PvitFEM01
Table.S6 describiton of the differences from the Plasmopara viticola genomes
		Plasmopara viticola isolate
number	Genes	PvitFEM01	Query cover	E-value	Identities	gaps
seq1	PvAVH1	scaffold-119	1	0	1
seq2	PvAVH3	scaffold-4366	1	0	0.99
seq3	PvAVH8	scaffold-257	1	0	1
seq4	PvAVH30	scaffold-2928	1	0	0.98	1
seq5	PvAVH33	scaffold-178	1	0	0.99
seq6	PvAVH36	scaffold-16133	1	0	0.91	5
seq7	PvAVH56	scaffold-4593	1	0	0.99
seq8	PvAVH76	scaffold-2604	1	0	0.99
seq9	PvAVH88	scaffold-24034	0.51	0	0.94	4
seq10	PvAVH103	scaffold-4755	1	0	1
seq11	PvAVH11	scaffold-4929	1	0	0.95	9
seq12	PvAVH21	scaffold-2935	1	0	0.99
seq13	PvAVH35	scaffold-178	1	0	0.99
seq14	PvAVH61	scaffold-397	1	0	0.99
seq15	PvAVH67	scaffold-4565	1	0	0.98	6
seq16	PvAVH123	scaffold-55040	0.92	3e-171	0.99
seq17	PvAVH133	scaffold-3833	1	0	0.99
seq18	PvAVH135	scaffold-7026	1	0	0.99
seq19	PvAVH51	scaffold-1909	0.8	0	1
seq20	PvAVH52	scaffold-33554	0.41	0	0.91	2
seq21	PvAVH53	scaffold-33554	0.41	0	0.91
seq22	PvAVH71	scaffold-33554	0.41	0	0.92	2
seq23	PvAVH102	scaffold-33554	0.42	0	0.93
seq24	PvAVH47	scaffold-61491	1	0	1
seq25	PvAVH147	scaffold-18756	0.06	2e-33	1
seq26	PvAVH54804	scaffold-4929	1	0	0.98
Brilli et al.,2018
		A multi-omics study of the grapevine-downy mildew (Plasmopara viticola) pathosystem unveils a complex protein coding- and noncoding-based arms race during infection. Brilli M, et al. Sci Rep 2018 Jan 15
